# Supplementary material for: Paired Tumor and Normal Whole Genome Sequencing of Metastatic Olfactory Neuroblastoma
Source: PLoS One. 2012 May 23;7(5):e37029. doi: 10.1371/journal.pone.0037029 (PMC3359355; doi:10.1371/journal.pone.0037029)
Supplement: Table S1 — Primers used for PCR amplification and sequencing of the mutated regions. Key: *The sequences in bold are the M13 forward and reverse primer sequences added to our specific primers to aid in sequencing reactions. (XLS) [file pone.0037029.s008.xls]

## Sheet: Sheet1
Supplementary Table I: Primers used for PCR amplification and sequencing of the mutated regions
Gene Name	Primer	Sequence
MAP4K2	F	5' GTTGTAAAACGACGGCCAGTCCATCGAGACTGTGGGTGAGTGA 3'
	R	5' AGGAAACAGCTATGACCATGCCAAGCACTCGGAAGATCCTTGTT 3'
MYC	F	5' GTTGTAAAACGACGGCCAGTTCCAGCTTGTACCTGCAGGATCTGA 3'
	R	5' AGGAAACAGCTATGACCATGAAATGGGAAAGGTATCCAGCCGC 3'
TP53	F	5' GTTGTAAAACGACGGCCAGTCCCTGCCCTCAACAAGATGTTT 3'
	R	5' AGGAAACAGCTATGACCATGAGCAATCAGTGAGGAATCAGAGGC 3'
NLRC4	F	5' GTTGTAAAACGACGGCCAGTGAAAGTGCAAGGCTCTGACCAAGT 3'
	R	5' AGGAAACAGCTATGACCATGGACCATGTTCTTGAAGCGGTGGTT 3'
SIN3B	F	5' GTTGTAAAACGACGGCCAGTTATGCATCCTGCAAGCGCATAGGA 3'
	R	5' AGGAAACAGCTATGACCATGACTGTTGTCTCTGCTCAGGTGGTT 3'
TAOK2	F	5' GTTGTAAAACGACGGCCAGTTTGCCTCTCTCTCCTGACCATTCT 3'
	R	5' AGGAAACAGCTATGACCATGAGTCACAACGGACAGGAACTTGGA 3'
KDR	F	5' GTTGTAAAACGACGGCCAGTAACTGCAGCTACTCAGACCCTCAA 3'
	R	5' AGGAAACAGCTATGACCATGACCACATGGCTCTGCTTCTCCTTT 3'
* The sequences in bold are the M13 forward and reverse primer sequences added to our specific primers to aid in sequencing reactions
